# Supplementary material for: An Integrated Multimodal-Based CAD System for Breast Cancer Diagnosis
Source: Cancers (Basel). 2024 Nov 5;16(22):3740. doi: 10.3390/cancers16223740 (PMC11591763; doi:10.3390/cancers16223740)
Supplement: Supplementary file 1 [file cancers-16-03740-s001.zip]

Archive with 1 entries (1 files):
- cancers-3198661-supplementary.pdf
